# Supplementary material for: Integrative Pharmacokinetic and Metabolomic Analyses Reveal the Underlying Mechanisms of Metabolic Regulation and Support the Safe Use of Oxolinic Acid in Micropterus salmoides
Source: Antioxidants (Basel). 2026 Feb 25;15(3):283. doi: 10.3390/antiox15030283 (PMC13024334; doi:10.3390/antiox15030283)
Supplement: Supplementary file 1 [file antioxidants-15-00283-s001.zip]

Archive with 1 entries (1 files):
- antioxidants-4110737-Supplementary.pdf
